# Supplementary material for: Neutralizing antibody activity against 21 SARS-CoV-2 variants in older adults vaccinated with BNT162b2
Source: Nat Microbiol. 2022 Jul 14;7(8):1180–8. doi: 10.1038/s41564-022-01163-3 (PMC9352594; doi:10.1038/s41564-022-01163-3)
Supplement: Supplementary file 4 — This file contains supplemental datasets 1–7, as described in the manuscript. [file 41564_2022_1163_MOESM4_ESM.xlsx]

## Sheet: Supp_Datasheet_1
Supplemental datasheet 1: Average age, time (days and weeks) post 1st, 2nd or 3rd vaccination and sex distribution in patient cohort
Age group	70-79	80-89	Combined
Median [IQR]	76 [72-77.25]	81 [80-84]	78 [75-80]
Sex	Female: 58.3% Male: 41.7%	Female: 46.2% Male: 53.8%	Female: 54.1% Male: 45.9%
Median [IQR]	Days	Weeks
Sample point 1 (3 weeks post 2nd dose)
Post Vaccine 1	43.0 [43.0-44.0]	6.1 [6.1-6.2]
Post Vaccine 2	22.0 [22.0-23.0]	3.1 [3.1-3.3]
Post Vaccine 3
Sample point 2 (20 weeks post 2nd dose)
Post Vaccine 1	156.0 [155.0-157.0]	22.3 [22.1-22.4]
Post Vaccine 2	135.0 [134.0-136.5]	19.3 [19.1-19.5]
Post Vaccine 3
Sample point 3 (4 weeks post 3rd dose)
Post Vaccine 1	311.0 [311.0-312.0]	44.4 [44.4-44.6]
Post Vaccine 2	290.0 [290.0-291.0]	41.4 [41.4-41.6]
Post Vaccine 3	28.0 [28.0-28.0]	4.0 [4.0-4.0]
The upper table shows average ages (median [IQR]) and sex of participants (%) of the two stratified age groups (70-79 or 80-89) and the whole cohort (n=37). The lower table shows average (median [IQR]) days and weeks post 1st, 2nd and 3rd vaccination for the cohort tested (n=37 for 3 week post 2nd dose, n=35 for 20 weeks post 2nd dose, n= 19 for 4 weeks post 3rd dose).

## Sheet: Supp_Datasheet_2
Supplementary datasheet 2: Average neutralising antibody titres for WT/D614 (Lineage B).
SARS-CoV-2 variant	WT/D614 (Lineage B)
Age group	70-79	80-89
3 weeks post 2nd dose
Sample number (n)	24	13
mean [SD]	267.6 [535.4]	76.9 [57.5]
median [IQR]	128.1 [38.7-201.2]	62.6 [40.9-104.8]
median fold reduction (rel 70-79) Mann-Whitney p-value in brackets		2.0 (p=0.1652)
20 weeks post 2nd dose
Sample number (n)	22	13
mean [SD]	335.1 [1322.6]	36.1 [63.5]
median [IQR]	24.8 [14.9-55.7]	16.0 [10.0-21.3]
median fold reduction (rel 70-79) Mann-Whitney p-value in brackets		1.6 (p=0.1091)
Antibody titres (neutralising dose 80%, ND80) were calculated for individual participants and grouped by age (70-79 or 80-89) for each SARS-CoV-2 variants, sampled at 3 weeks post 2nd dose and 20 weeks post 2nd dose (Figure 1). The table shows a summary of average + variation within the ND80 titres within each age group for each variant as mean [SD] or median [IQR] to 1d.p. The median fold reduct…

## Sheet: Supp_Datasheet_3
Supplementary datasheet 3: Average neutralising antibody titres for SARS-CoV-2 variants of concern.
SARS-CoV-2 variant	B.1/D614G		B.1.1.7/Alpha		B.1.351/Beta		B.1.617.2/Delta
Age group	70-79	80-89	70-79	80-89	70-79	80-89	70-79	80-89
3 weeks post 2nd dose
Sample number (n)	24	13	24	13	24	13	24	13
mean [SD]	680.6 [1461.7]	188.1 [193.6]	903.4 [1695.7]	209.7 [234.7]	260.2 [1132.6]	10.1 [0.2]	174.2 [526.6]	28.1 [22.2]
median [IQR]	333.3 [74.9-562.3]	139.0 [62.1-306.4]	300.0 [64.4-523.5]	136.6 [69.1-305.5]	10.0 [10.0-14.8]	10.0 [10.0-10.0]	37.0 [17.7-67.9]	12.4 [11.2-42.1]
median fold reduction (rel 70-79) Mann-Whitney p-value in brackets		2.4 (p=0.0719)		2.2 (p=0.1088)		1 (p=0.1212)		3 (p=0.1285)
median fold reduction (rel B.1) Wilcoxon p-value in brackets	1	1	1.1 (p=0.6200)	1.0 (p=0.4700)	33.3 (p<0.0001)	13.9 (p=0.0010)	9.0 (p<0.0001)	11.2 (p=0.0010)
20 weeks post 2nd dose
Sample number (n)	11	8	NP		22	13	22	13
mean [SD]	747.7 [2170.6]	83.7 [142.5]			351.3 [1460.5]	58.8 [141.8]	347.4 [1456.6]	28.7 [43.1]
median [IQR]	81.9 [52.2-150.3]	35.1 [13.7-66.4]			17.1 [10.0-39.8]	10.0 [10.0-26.0]	19.6 [10.0-39.0]	12.5 [10.0-21.6]
median fold reduction (rel 70-79) Mann-Whitney p-value in brackets		2.3 (p=0.1192)				1.7 (p=0.3689)		1.6 (p=0.2437)
median fold reduction (rel B.1) Wilcoxon p-value in brackets	1	1			4.8 (p=0.0020)	3.5 (p=0.4375)	4.2 (p=0.0020)	2.8 (p=0.0313)
Antibody titres (neutralising dose 80%, ND80) were calculated for individual participants and grouped by age (70-79 or 80-89) for each SARS-CoV-2 variants of concern, sampled at 3 weeks post 2nd dose (Figure 2) and 20 weeks post 2nd dose (Supplemental Figure 2). The table shows a summary of average + variation within the ND80 titres within each age group for each variant as mean [SD] or median [I…

## Sheet: Supp_Datasheet_4
Supplementary datasheet 4: Average neutralising antibody titres for SARS-CoV-2 variants.
3 weeks post 2nd dose
SARS-CoV-2 variant	B.1/D614G	B.1.214.2	C.36.3	C.37/Lambda	AT.1	B.1.1.318	B.1620	A.30	B1.617.3	B.1.621/Mu	P.3/Theta
mean [SD]	2791. [401.4]	323.9 [490.2]	314.8 [548.6]	306.7 [537.8]	203.8 [467.1]	123.0 [228.0]	142.7 [221.5]	144.3 [221.5]	156.1 [201.2]	85.1 [134.5]	85.9 [137.1]
median [IQR]	142.3 [65.1-281.2]	176.4 [78.6-253.0]	162.5 [97.6-273.6]	167.5 [67.0-257.3]	85.7 [28.2-109.3]	48.9 [12.1-81.0]	75.5 [19.4-133.6]	71.3 [16.0-98.7]	86.4 [45.6-134.6]	46.7 [10.0-70.9]	18.7 [12.5-128.2]
median fold reduction (rel B.1) Wilcoxon p-value in brackets	1	0.8 (p=0.1354)	0.9 (p=0.2293)	0.8 (p=0.6387)	1.7 (p=0.1070)	2.9 (p=0.0009)	1.9 (p=0.0554)	2.0 (p=0.0020)	1.6 (p=0.0290)	3.0 (p<0.0001)	7.6 (p=0.0003)
3 weeks post 2nd dose
SARS-CoV-2 variant	B.1/D614G	C.1.2	K417N + Mu	B.1.638
mean [SD]	506.3 [955.3]	122.1 [360.1]	131.9 [202.8]	161.3 [372.5]
median [IQR]	188.5 [123.1-404.8]	17.4 [10.0 -47.5]	59.6 [10.0-152.7]	22.1 [10.0-60.6]
median fold reduction (rel B.1) Wilcoxon p-value in brackets	1	10.8 (p<0.0001)	3.2 (p=0.0020)	8.5 (p=0.0026)
3 weeks post 2nd dose
SARS-CoV-2 variant	B.1/D614G	Delta	AY4.2	Delta + A222V
mean [SD]	338.7 [373.4]	195.6 [404.3]	204.6 [382.8]	205.7 [352.4]
median [IQR]	283.5 [80.7-343.9]	49.2 [14.3-190.1]	82.2 [35.6-165.0]	100.0 [26.3-194.5]
median fold reduction (rel B.1) Wilcoxon p-value in brackets	1	5.8 (p=0.0103)	3.4 (p=0.0084)	2.8 (p=0.0054)
Antibody titres (neutralising dose 80%, ND80) were calculated for individual participants (total n=16; 70-79 n=11, 80-89 n=5) for each SARS-CoV-2 variant, sampled at 3 weeks post 2nd dose (Figure 3). The table shows a summary of average + variation within the ND80 titres for each variant as mean [SD] or median [IQR] to 1d.p. The median fold reduction is shown for each variant where applicable, re…

## Sheet: Supp_Datasheet_5
Supplementary datasheet 5: Average neutralising antibody titres for SARS-CoV-2 variants post 3rd dose.
SARS-CoV-2 variant	B.1/D614G		BA.1/Omicron		BA.2/Omicron		WT/D614 (Lineage B)		B.1.1.7/Alpha		B.1.351/Beta		B.1.617.2/Delta
Age group	70-79	80-89	70-79	80-89	70-79	80-89
3 weeks post 2nd dose
Sample number (n)	11	8	11	8	11	8
mean [SD]	1169.0 [2066.0]	312.1 [312.0]	671.8 [2195.0]	10.4 [1.1]	365.7 [1164.6]	11.1 [2.1]
median [IQR]	559.5 [311.5-962.7]	242.1 [130.7-351.4]	10.0 [10.0-10.0]	10.0 [10.0-10.0]	13.0 [10.0-19.2]	10.0 [10.0-10.8]
median fold reduction (rel 70-79) Mann-Whitney p-value in brackets		2.4 (p=0.0719)		1 (p=0.8411)		1.3 (p=0.1565)
median fold reduction (rel B.1) Wilcoxon p-value in brackets	1	1	56 (p=0.0010)	24.2 (p=0.0156)	43 (p=0.0010)	24.2 (0.0078)
20 weeks post 2nd dose
Sample number (n)	11	8	11	8	11	8
mean [SD]	747.7 [2170.6]	83.7 [142.5]	443.8 [1438.9]	19.3 [26.2]	304.1 [966.2]	16.2 [15.6]
median [IQR]	81.9 [52.2-150.3]	35.1 [13.7-66.4]	10.0 [10.0-10.0]	10.0 [10.0-10.0]	10.0 [10.0-15.0]	10.0 [10.0-11.3]
median fold reduction (rel 70-79) Mann-Whitney p-value in brackets		2.3 (p=0.1192)		1 .0 (p>0.9999)		1.0 (p=0.6935)
median fold reduction (rel B.1) Wilcoxon p-value in brackets	1	1	8.2 (p=0.0010)	3.5 (p=0.0625)	8.2 (p=0.0020)	3.5 (p=0.0313)
4 weeks post 3rd dose
Sample number (n)	11	8	11	8	9	8	11	8	11	8	11	8	11	8
mean [SD]	2840.5 [1879.0]	2275.4 [1885.8]	872.9 [1340.5]	345.7 [533.9]	716.6 [699.9]	283.4 [224.1]	2464.6 [2042.8]	1681.1 [1833.7]	3181.7 [2861.5]	2074.6 [1789.6]	3347.6 [2969.2]	1980.3 [1788.1]	3608.9 [4084.5]	2017.9 [2083.7]
median [IQR]	3010.4 [1477.9-3555.6]	1652.3 [985.4-2868.7]	447.3 [194.1-739.8]	99.0 [62.8-307.4]	392.8 [303.6-792.1]	319.0 [79.3-400.7]	1564.4 [1243.9-2966.7]	1019.9 [782.8-1667.0]	2190.7 [1477.3-4371.1]	1422.4 [1082.8-2363.3]	2889.9 [1320.6-4271.0]	1558.7 [541.8-2601.8]	2078.3 [1545.2-4658.8]	1528.8 [522.4-2388.1]
median fold reduction (rel 70-79) Mann-Whitney p-value in brackets		1.8 (p=0.0130)		4.5 (p=0.1956)		1.2 (p=0.1996)		1.5 (p=0.2060)		1.5 (p=0.3950)		1.9 (p=0.3511)		1.4 (p=0.3950)
median fold reduction (rel B.1) Wilcoxon p-value in brackets	1	1	6.7 (p=0.0005)	16.7 (p=0.0156)	7.7 (p=0.0039)	5.2 (p=0.0078)			1.4 (p=0.4648)	1.2 (p=0.3828)	1 (p=0.3203)	1.1 (p=0.1094)	1.4 (p=0.5195)	1.1 (p=0.4609)
Antibody titres (neutralising dose 80%, ND80) were calculated for individual participants and grouped by age (70-79 or 80-89) for B.1 and Omicron (BA.1 and BA.2) sampled at 3 weeks post 2nd dose, 20 weeks post 2nd dose and 4 weeks post 3rd dose (Figure 4), and for SARS-CoV-2 variants WT/D614, Alpha, Beta and Delta 4 weeks post 3rd dose (Supplemental Figure 6). The table shows a summary of average…

## Sheet: Supp_Datasheet_6
Supplementary datasheet 6: Mutagenesis primers
Mutation	Fwdprimer	Revprimer
A222V	GCCTCAGGGCTTCTCTGTTCTGGAACCCCTGGTGG	CCACCAGGGGTTCCAGAACAGAGAAGCCCTGAGGC
A701V	CACAATGTCTCTGGGCGTCGAGAACAGCGTGGCC	GGCCACGCTGTTCTCGACGCCCAGAGACATTGTG
A899S	GCTCTGCAGATCCCCTTTTCTATGCAGATGGCCTACAG	CTGTAGGCCATCTGCATAGAAAAGGGGATCTGCAGAGC
C136F	GTGTGCGAGTTCCAGTTCTTCAACGACCCCTTCCTGGG	CCCAGGAAGGGGTCGTTGAAGAACTGGAACTCGCACAC
D1118H	CCCAGATCATCACCACCCACAACACCTTCGTGTCTGGC	GCCAGACACGAAGGTGTTGTGGGTGGTGATGATCTGGG
D215G	CCTATCAACCTCGTGCGGGGTCTGCCTCAGGGCTTCTCTGC	GCAGAGAAGCCCTGAGGCAGACCCCGCACGAGGTTGATAGG
D614G	GGCAGTGCTGTACCAGGACGTGAACTGTACCG	CGGTACAGTTCACGTCCTGGTACAGCACTGCC
D796H	GACCCCTCCTATCAAGCACTTCGGCGGCTTCAATTTCAGC	GCTGAAATTGAAGCCGCCGAAGTGCTTGATAGGAGGGGTC
D796Y	CCCCTCCTATCAAGTACTTCGGCGGCTTCAATTTC	GAAATTGAAGCCGCCGAAGTACTTGATAGGAGGGG
D80A	GGCACCAAGAGATTCGCCAACCCCGTGCTGCCC	GGGCAGCACGGGGTTGGCGAATCTCTTGGTGCC
D80Y	GGCACCAAGAGATTCTACAACCCCGTGCTGCCC	GGGCAGCACGGGGTTGTAGAATCTCTTGGTGCC
D950N	CCTGGGAAAGCTGCAGAACGTGGTCAACCAGAATGCC	GGCATTCTGGTTGACCACGTTCTGCAGCTTTCCCAGG
E1092K	GCAAAGCCCACTTTCCTAGAAAAGGCGTGTTCG	CGAACACGCCTTTTCTAGGAAAGTGGGCTTTGC
E484K	CCCTTGTAACGGCGTGAAAGGCTTCAACTGCTACTTCC	GGAAGTAGCAGTTGAAGCCTTTCACGCCGTTACAAGGG
E484Q	CCCCTTGTAACGGCGTGCAAGGCTTCAACTGCTACTTCC	GGAAGTAGCAGTTGAAGCCTTGCACGCCGTTACAAGGGG
E780K	GGACAAGAACACCCAAAAGGTGTTCGCCCAAGTGAAGC	GCTTCACTTGGGCGAACACCTTTTGGGTGTTCTTGTCC
F490S	GGAAGGCTTCAACTGCTACTCCCCACTGCAGTCCTACGGC	GCCGTAGGACTGCAGTGGGGAGTAGCAGTTGAAGCCTTCC
G142D	GCAACGACCCCTTCCTGGACGTCTACTACCACAAG	CTTGTGGTAGTAGACGTCCAGGAAGGGGTCGTTGC
G75V+T76I	CGTGTCCGGCACCAATGTCATCAAGAGATTCGACAACCCC	GGGGTTGTCGAATCTCTTGATGACATTGGTGCCGGACACG
H1101Y	CCAACGGCACCTATTGGTTCGTGACACAGC	GCTGTGTCACGAACCAATAGGTGCCGTTGG
H245P	GACACTGCTGGCCCTGCCCAGAAGCTACCTGACACCTGG	CCAGGTGTCAGGTAGCTTCTGGGCAGGGCCAGCAGTGTC
H655Y	CTGATCGGAGCCGAGTACGTGAACAATAGCTACG	CGTAGCTATTGTTCACGTACTCGGCTCCGATCAG
INS214EPE	CCCCTATCAACCTCGTGCGGGAGCCTGAAGATCTGCCTCAGGGC	GCCCTGAGGCAGATCTTCAGGCTCCCGCACGAGGTTGATAGGGG
K417N	CCCTGGACAGACAGGCAACATCGCCGACTACAAC	GTTGTAGTCGGCGATGTTGCCTGTCTGTCCAGGG
L18F	CCAGCCAGTGTGTGAACTTCACCACCAGAACACAGCTGCC	GGCAGCTGTGTTCTGGTGGTGAAGTTCACACACTGGCTGG
L452Q	CGGCAACTACAATTACCAGTACCGGCTGTTCCGG	CCGGAACAGCCGGTACTGGTAATTGTAGTTGCCG
L452R	CGGCAACTACAATTACCGGTACCGGCTGTTCCGG	CCGGAACAGCCGGTACCGGTAATTGTAGTTGCCG
L5F	CCACCATGTTCGTGTTTTTCGTGCTGCTGCCTCTGG	CCAGAGGCAGCAGCACGAAAAACACGAACATGGTGG
N440K	GCCTGGAACAGCAACAAGCTGGACTCCAAAGTCG	CGACTTTGGAGTCCAGCTTGTTGCTGTTCCAGGC
N450K	CCAAAGTCGGCGGCAACTACAAGTACCTGTACCGGCTGTTCC	GGAACAGCCGGTACAGGTACTTGTAGTTGCCGCCGACTTTGG
N679K	GCTACCAGACACAGACAAAGAGCCCCAGACGGGCC	GGCCCGTCTGGGGCTCTTTGTCTGTGTCTGGTAGC
N679K/insGIAL	GCTACCAGACACAGACAAAAGGGATCGCACTGAGCCCCAGACGGGCC	GGCCCGTCTGGGGCTCAGTGCGATCCCTTTTGTCTGTGTCTGGTAGC
N764K	GCTTCTGCACCCAGCTGAAAAGAGCCCTGACAGGG	CCCTGTCAGGGCTCTTTTCAGCTGGGTGCAGAAGC
N969K	GGTCAAGCAGCTGTCCTCCAAGTTCGGCGCCATCAGC	GCTGATGGCGCCGAACTTGGAGGACAGCTGCTTGACC
P26S	CCAGAACACAGCTGCCTTCAGCCTACACCAACAGC	GCTGTTGGTGTAGGCTGAAGGCAGCTGTGTTCTGG
P681R	CCAGACACAGACAAACAGCCGCAGACGGGCCAGATCTGTGG	CCACAGATCTGGCCCGTCTGCGGCTGTTTGTCTGTGTCTGG
P9L	CGTGTTTCTGGTGCTGCTGCTTCTGGTGTCCAGCCAGTGTG	CACACTGGCTGGACACCAGAAGCAGCAGCACCAGAAACACG
Q414K	CGGCAGATTGCCCCTGGAAAGACAGGCAAGATCGCCG	CGGCGATCTTGCCTGTCTTTCCAGGGGCAATCTGCCG
Q677H	CCAGCTACCAGACACACACAAACAGCCCCAGACGG	CCGTCTGGGGCTGTTTGTGTGTGTCTGGTAGCTGG
Q954H	GCAGGACGTGGTCAACCACAATGCCCAGGCACTGAACACC	GGTGTTCAGTGCCTGGGCATTGTGGTTGACCACGTCCTGC
Q957H	GGTCAACCAGAATGCCCACGCACTGAACACCCTGG	CCAGGGTGTTCAGTGCGTGGGCATTCTGGTTGACC
R190S	GGCAACTTCAAGAACCTGAGCGAGTTCGTGTTCAAGAACATCG	CGATGTTCTTGAACACGAACTCGCTCAGGTTCTTGAAGTTGCC
R346K	GGTGTTCAATGCCACCAAATTCGCCTCTGTGTACGCCTGG	CCAGGCGTACACAGAGGCGAATTTGGTGGCATTGAACACC
R346S	GGTGTTCAATGCCACCAGCTTCGCCTCTGTGTACGCCTGG	CCAGGCGTACACAGAGGCGAAGCTGGTGGCATTGAACACC
S12F	GCTGCTGCCTCTGGTGTTCAGCCAGTGTGTGAACC	GGTTCACACACTGGCTGAACACCAGAGGCAGCAGC
S477N	CGAGATCTATCAGGCCGGCAACACCCCTTGTAACG	CGTTACAAGGGGTGTTGCCGGCCTGATAGATCTCG
T1027I	GCCAATCTGGCCGCCATCAAGATGTCTGAGTGTGTGC	GCACACACTCAGACATCTTGATGGCGGCCAGATTGGC
T19R	GCCAGTGTGTGAACCTGAGAACCAGAACACAGCTGCCTCC	GGAGGCAGCTGTGTTCTGGTTCTCAGGTTCACACACTGGC
T478K	GATCTATCAGGCCGGCAGCAAGCCTTGTAACGGCGTGG	CCACGCCGTTACAAGGCTTGCTGCCGGCCTGATAGATC
T478R+E484K	CTATCAGGCCGGCAGCAGACCTTGTAACGGCGTGAAAGGCTTCAACTGC	GCAGTTGAAGCCTTTCACGCCGTTACAAGGTCTGCTGCCGGCCTGATAG
T716I	CTCTATCGCTATCCCCATCAACTTCACCATCAGCG	CGCTGATGGTGAAGTTGATGGGGATAGCGATAGAG
T859N	CCAGAAGTTTAACGGACTGAACGTGCTGCCTCCTCTGCTGACC	GGTCAGCAGAGGAGGCAGCACGTTCAGTCCGTTAAACTTCTGG
T95I	GGTGTACTTTGCCAGCATCGAGAAGTCCAACATCATC	GATGATGTTGGACTTCTCGATGCTGGCAAAGTACACC
V1176F	GCGGAATCAATGCCAGCTTCGTGAACATCCAGAAAGAG	CTCTTTCTGGATGTTCACGAAGCTGGCATTGATTCCGC
V126A	GAACAACGCCACCAACGCGGTCATCAAAGTGTGCG	CGCACACTTTGATGACCGCGTTGGTGGCGTTGTTC
W258L	GCAGCAGCGGATTGACAGCTGGTGCCGCCGC	GCGGCGGCACCAGCTGTCAATCCGCTGCTGC
Y265C	GCTGGTGCCGCCGCTTGCTATGTGGGCTACCTGCAGC	GCTGCAGGTAGCCCACATAGCAAGCGGCGGCACCAGC
Y449H	CCAAAGTCGGCGGCAACCACAATTACCTGTACCGGCTGTTCC	GGAACAGCCGGTACAGGTAATTGTGGTTGCCGCCGACTTTGG
Δ136-144	GTGCGAGTTCCAGTTCTACCACAAGAACAACAAGAGC	GCTCTTGTTGTTCTTGTGGTAGAACTGGAACTCGCAC
Δ141-143	CCAGTTCTGCAACGACCCCTTCTACTACCACAAGAACAACAAGAGC	GCTCTTGTTGTTCTTGTGGTAGTAGAAGGGGTCGTTGCAGAACTGG
Δ156-157/R158G	GAGCTGGATGGAAAGCGGGGTGTACAGCAGCGCC	GGCGCTGCTGTACACCCCGCTTTCCATCCAGCTC
Δ210+D215G	GCAAGCACACCCCTAACCTCGTGCGGGGTCTGCCTCAGGGC	GCCCTGAGGCAGACCCCGCACGAGGTTAGGGGTGTGCTTGC
Δ242-244	CCCGGTTTCAGACACTGCACAGAAGCTACCTGACACC	GGTGTCAGGTAGCTTCTGTGCAGTGTCTGAAACCGGG
Δ243-244	CCGGTTTCAGACACTGCTGCACAGAAGCTACCTGACACC	GGTGTCAGGTAGCTTCTGTGCAGCAGTGTCTGAAACCGG
Δ246-248/L249M	GACACTGCTGGCCCTGCACATGACACCTGGCG	CGCCAGGTGTCATGTGCAGGGCCAGCAGTGTC
Δ246-252/D253N	GACACTGCTGGCCCTGCACAACAGCAGCAGCGGATGGACAGC	GCTGTCCATCCGCTGCTGCTGTTGTGCAGGGCCAGCAGTGTC
Δ69-70	CGTGACCTGGTTCCACGTGTCCGGCACCAATGGCACC	GGTGCCATTGGTGCCGGACACGTGGAACCAGGTCACG

## Sheet: Supp_Datasheet_7
Supplementary datasheet 7: Table of plasmids for pseudotyping
Pango lineage	WHO designation	Spike mutations (compared to lineage B)
B		n/a
B.1		D614G
B.1.1.7	Alpha	Δ69-70, Δ144, N501Y, A570D, D614G, P681H, T716I, S982A, D1118H
B.1.351	Beta	L18F, D80A, D215G, Δ242-244, K417N, E484K, N501Y, D614G, A701V
B.1.617.2	Delta	T19R, G142D, Δ156-157/R158G, L452R, T478K, D614G, P681R, D950N
B.1.617.2 + A222V		T19R, G142D, Δ156-157/R158G, A222V, L452R, T478K, D614G, P681R, D950N
AY4.2		T19R, G142D, Y145H, Δ156-157/R158G, A222V, L452R, T478K, D614G, P681R, D950N
B.1.214.2		R214-insTDR-D215, Q414K, N450K, D614G, T716I
C.36.3		S12F, Δ69-70, W152R, R346S, L452R, D614G, Q677H, A899S
C.37	Lambda	G75V, T76I, Δ246-252/D253N, L452Q, F490S, D614G, T859N
B.1.1.318		T95I, Δ144, E484K, D614G, P681H, D796H
AT.1		P9L, Δ136-144, D215G, H245P, E484K, D614G, N679K/insGIAL, E780K,
B.1.620		P26S, Δ69-70, V126A, Δ144, Δ242-244, S477N, E484K, D614G, P681H, T1027I, D1118H
A.30		D80Y, Δ144, Δ210, D215G, Δ246-248/L249M, W258L, R346K, T478R, E484K, H655Y, P681H, Q957H
B.1.617.3		T19R, Δ156-157/R158G, L452R, E484Q, D614G, P681R, D950N,
B.1.621	Mu	T95I, Y144T/144insS/Y145N, R346K, E484K, N501Y, D614G, P681H, D950N
B.1.621 + K417N		T95I, Y144T/144insS/Y145N, R346K, K417N, E484K, N501Y, D614G, P681H, D950N
P.3 (B.1.1.28.3)	Theta	Δ141-143, Δ243-244, Y265C, E484K, N501Y, D614G, P681H, E1092K, H1101Y, V1176F
C.1.2		P9L, C136F, R190S, D215G, Δ242-243, Y449H, T478K, E484K, N501Y, D614G, H655Y, N679K, T716I
B.1.638		L5F, Δ14-18, W64R, T95I, C136Y/Δ137, Δ141-144, W152R, Δ210, P348L, N440K, Y453F, N460K, A475V, E484K, D614G, P621S, H655Y, P681H, T859N, D936G, G1219C
BA.1	Omicron	A67V, Δ69/70, T95I, G142D, Δ143/145, N211I, Δ212, INS214EPE, G339D, S371L, S373P, S375F, K417N, N440K, G446S, S477N, T478K, E484A, Q493R, G496S, Q498R, N501Y, Y505H, T547K, D614G, H655Y, N679K, P681H, N764K, D796Y, N856K, Q954H, N969K, L981F
BA.2	Omicron	T19I, L24S/Δ25-27, G142D, V213G, G339D, S371F, S373P, S375F, T376A, D405N, R408S, K417N, N440K, S477N, T478K, E484A, Q493R, Q498R, N501Y, Y505H, D614G, H655Y, N679K, P681H, N764K, D796Y, Q954H, N969K.
