# Supplementary material for: Neutralizing antibody activity against 21 SARS-CoV-2 variants in older adults vaccinated with BNT162b2
Source: Nat Microbiol. 2022 Jul 14;7(8):1180–8. doi: 10.1038/s41564-022-01163-3 (PMC9352594; doi:10.1038/s41564-022-01163-3)
Supplement: Supplementary file 5 — Antigenic distance source data for cartography plots in Fig. 3c. [file 41564_2022_1163_MOESM5_ESM.xls]

## Sheet: Fig 3C
	Wuhan	B.1	B.1.1.7 Alpha	B.1.617.2 Delta	B.1.351 Beta	B.1.214.2	C.36.3	C.37 Lambda	AT.1	B.1.1.318	B.1.620	A.30	B.1.617.3	B.1.621 Mu	P.3 Theta	C.1.2	K417N + Mu	B.1.638	AY.4.2	A222V + Delta
Wuhan	0	0.887603	0.933317	3.99232	5.65729	1.03351	1.14585	1.70199	2.84977	3.57775	2.83479	3.37666	2.32098	4.20001	3.97995	4.73624	3.6767	4.20808	2.89168	2.75355
B.1	0.887603	0	0.0462916	3.14947	5.28682	0.508678	0.621153	1.20373	2.17092	2.91381	2.34451	2.54069	1.9029	3.33232	3.48344	4.01919	2.78928	3.33108	2.02361	1.87666
B.1.1.7 Alpha	0.933317	0.0462916	0	3.10944	5.27812	0.517095	0.62451	1.1976	2.14568	2.88843	2.33249	2.50157	1.89738	3.28974	3.46875	3.98896	2.74345	3.28741	1.98131	1.83326
B.1.617.2 Delta	3.99232	3.14947	3.10944	0	4.00146	2.99608	2.91092	2.57549	1.54751	1.40492	2.20799	0.617624	2.49919	0.434774	2.35411	1.46323	1.18676	0.629832	1.15875	1.33943
B.1.351 Beta	5.65729	5.28682	5.27812	4.00146	0	4.80871	4.68398	4.08443	3.38405	2.82598	2.95537	4.00481	3.38958	4.39658	1.89517	2.69778	5.11022	4.61032	4.45355	4.60424
B.1.214.2	1.03351	0.508678	0.517095	2.99608	4.80871	0	0.12644	0.730938	1.82122	2.55549	1.88903	2.37847	1.41913	3.23779	3.03801	3.70498	2.83505	3.26934	1.94763	1.83789
C.36.3	1.14585	0.621153	0.62451	2.91092	4.68398	0.12644	0	0.604608	1.70452	2.43618	1.76259	2.29385	1.29453	3.16406	2.91159	3.59041	2.7944	3.20254	1.88462	1.78455
C.37 Lambda	1.70199	1.20373	1.1976	2.57549	4.08443	0.730938	0.604608	0	1.19139	1.89152	1.15854	1.97765	0.699844	2.88827	2.3084	3.07014	2.70278	2.96395	1.71234	1.6716
AT.1	2.84977	2.17092	2.14568	1.54751	3.38405	1.82122	1.70452	1.19139	0	0.742897	0.725146	1.05907	0.953238	1.93655	1.48891	1.88788	2.11379	2.0705	1.19021	1.29306
B.1.1.318	3.57775	2.91381	2.88843	1.40492	2.82598	2.55549	2.43618	1.89152	0.742897	0	0.997502	1.20544	1.46682	1.83961	0.997262	1.19018	2.34165	2.02635	1.62982	1.78748
B.1.620	2.83479	2.34451	2.33249	2.20799	2.95537	1.88903	1.76259	1.15854	0.725146	0.997502	0	1.77405	0.532048	2.61939	1.15053	2.1516	2.83756	2.7687	1.89197	1.97077
A.30	3.37666	2.54069	2.50157	0.617624	4.00481	2.37847	2.29385	1.97765	1.05907	1.20544	1.77405	0	1.97822	0.916156	2.20212	1.75237	1.13913	1.0222	0.613147	0.804804
B.1.617.3	2.32098	1.9029	1.89738	2.49919	3.38958	1.41913	1.29453	0.699844	0.953238	1.46682	0.532048	1.97822	0	2.87887	1.66018	2.64884	2.92676	3.00015	1.92859	1.95689
B.1.621 Mu	4.20001	3.33232	3.28974	0.434774	4.39658	3.23779	3.16406	2.88827	1.93655	1.83961	2.61939	0.916156	2.87887	0	2.78497	1.78504	0.964076	0.215288	1.30916	1.46101
P.3 Theta	3.97995	3.48344	3.46875	2.35411	1.89517	3.03801	2.91159	2.3084	1.48891	0.997262	1.15053	2.20212	1.66018	2.78497	0	1.53437	3.33891	2.98374	2.58638	2.72661
C.1.2	4.73624	4.01919	3.98896	1.46323	2.69778	3.70498	3.59041	3.07014	1.88788	1.19018	2.1516	1.75237	2.64884	1.78504	1.53437	0	2.6496	1.99896	2.35327	2.54296
K417N + Mu	3.6767	2.78928	2.74345	1.18676	5.11022	2.83505	2.7944	2.70278	2.11379	2.34165	2.83756	1.13913	2.92676	0.964076	3.33891	2.6496	0	0.808975	1.00557	1.03315
B.1.638	4.20808	3.33108	3.28741	0.629832	4.61032	3.26934	3.20254	2.96395	2.0705	2.02635	2.7687	1.0222	3.00015	0.215288	2.98374	1.99896	0.808975	0	1.32299	1.45488
AY.4.2	2.89168	2.02361	1.98131	1.15875	4.45355	1.94763	1.88462	1.71234	1.19021	1.62982	1.89197	0.613147	1.92859	1.30916	2.58638	2.35327	1.00557	1.32299	0	0.191692
A222V + Delta	2.75355	1.87666	1.83326	1.33943	4.60424	1.83789	1.78455	1.6716	1.29306	1.78748	1.97077	0.804804	1.95689	1.46101	2.72661	2.54296	1.03315	1.45488	0.191692	0
Antigenic distance
