# Supplementary material for: Neutralizing antibody activity against 21 SARS-CoV-2 variants in older adults vaccinated with BNT162b2
Source: Nat Microbiol. 2022 Jul 14;7(8):1180–8. doi: 10.1038/s41564-022-01163-3 (PMC9352594; doi:10.1038/s41564-022-01163-3)
Supplement: Supplementary file 6 — Antigenic distance source data for cartography plots in Fig. 4f. [file 41564_2022_1163_MOESM6_ESM.xls]

## Sheet: Fig 4F
	Wuhan	Alpha	Beta	Delta	B.1	Omicron BA.1	Omicron BA.2
Wuhan	0	0.722851	0.856086	0.82347	0.430296	3.58353	3.29301
Alpha	0.722851	0	0.284586	0.20848	0.381811	3.29307	3.36084
Beta	0.856086	0.284586	0	0.0775556	0.432223	3.00848	3.11734
Delta	0.82347	0.20848	0.0775556	0	0.411842	3.08507	3.18886
B.1	0.430296	0.381811	0.432223	0.411842	0	3.24278	3.12647
Omicron BA.1	3.58353	3.29307	3.00848	3.08507	3.24278	0	1.70149
Omicron BA.2	3.29301	3.36084	3.11734	3.18886	3.12647	1.70149	0
Antigenic distance
