# Supplementary material for: Neutralizing antibody activity against 21 SARS-CoV-2 variants in older adults vaccinated with BNT162b2
Source: Nat Microbiol. 2022 Jul 14;7(8):1180–8. doi: 10.1038/s41564-022-01163-3 (PMC9352594; doi:10.1038/s41564-022-01163-3)
Supplement: Supplementary file 7 — Antigenic distance source data for cartography plots in Extended Data Fig. 3b and Extended Data Fig. 3c. [file 41564_2022_1163_MOESM7_ESM.xls]

## Sheet: ExtDataFig 3B + 3C
	B.1	ALPHA	DELTA	BETA	K417N	L452R	T478K	E484Q	E484K	E484D
B.1	0	0.291463	0.433709	2.40058	0.505844	0.1219	0.714008	0.37024	1.34178	1.219
ALPHA	0.291463	0	0.519372	2.25765	0.793279	0.412239	0.849874	0.645047	1.45477	1.29117
DELTA	0.433709	0.519372	0	2.0443	0.73522	0.432777	0.333	0.434079	0.938677	0.792707
BETA	2.40058	2.25765	2.0443	0	2.77816	2.45111	2.02047	2.46999	1.84124	1.6674
K417N	0.505844	0.793279	0.73522	2.77816	0	0.394697	0.83169	0.312184	1.39026	1.35345
L452R	0.1219	0.412239	0.432777	2.45111	0.394697	0	0.667333	0.255875	1.29209	1.18899
T478K	0.714008	0.849874	0.333	2.02047	0.83169	0.667333	0	0.530072	0.62787	0.530845
E484Q	0.37024	0.645047	0.434079	2.46999	0.312184	0.255875	0.530072	0	1.12167	1.05915
E484K	1.34178	1.45477	0.938677	1.84124	1.39026	1.29209	0.62787	1.12167	0	0.242912
E484D	1.219	1.29117	0.792707	1.6674	1.35345	1.18899	0.530845	1.05915	0.242912	0
Antigenic distance
